# Supplementary material for: Ethnobotany, Phytochemistry, Biological, and Nutritional Properties of Genus Crepis—A Review
Source: Plants (Basel). 2022 Feb 14;11(4):519. doi: 10.3390/plants11040519 (PMC8875603; doi:10.3390/plants11040519)
Supplement: Supplementary file 1 [file plants-11-00519-s001.zip]

Archive with 1 entries (1 files):
- plants-1592608-supplementary.pdf
